# Supplementary material for: Hydrogen Bonds Induce Double-Well Spectroscopic Signatures in α‑Glycine
Source: J Am Chem Soc. 2025 Oct 31;147(45):41699–705. doi: 10.1021/jacs.5c13223 (PMC12616690; doi:10.1021/jacs.5c13223)
Supplement: Supplementary file 2 [file ja5c13223_si_003.xlsx]

## Sheet: Sheet1
	VASP					Deuterium
Mode	frequency (cm-1)	frequency (THz)	symmetry	active?	activity	frequency (cm-1)	frequency (THz)
1	-	-	-	-
2	-	-	-	-
3	-	-	-	-
4	47.4763	1.4233	Au	No	0	1.42565	47.5544
5	58.0805	1.74121	Au	No	0	1.74533	58.2178
6	59.2431	1.77606	Ag	Yes	14.4122	1.77488	59.2036
7	77.6397	2.32758	Ag	Yes	300.111	2.32817	77.6595
8	79.5479	2.38478	Bg	Yes	22.663	2.3855	79.5719
9	88.3781	2.64951	Bu	No	0	2.6577	88.6514
10	92.1856	2.76365	Bg	Yes	3.66396	2.768	92.3305
11	113.125	3.39141	Ag	Yes	40.2533	3.39589	113.275
12	117.993	3.53735	Bg	Yes	259.288	3.54271	118.172
13	140.849	4.22255	Bu	No	0	4.23085	141.126
14	142.006	4.25723	Bg	Yes	41.1243	4.26082	142.126
15	145.27	4.35508	Au	No	0	4.36295	145.532
16	156.121	4.68039	Ag	Yes	76.1068	4.69312	156.546
17	170.367	5.10748	Ag	Yes	87.9806	5.12793	171.05
18	172.824	5.18114	Ag	Yes	195.137	5.18314	172.891
19	173.166	5.19138	Bg	Yes	33.0336	5.21586	173.982
20	176.717	5.29783	Bu	No	0	5.32154	177.508
21	181.955	5.45488	Au	No	0	5.47879	182.753
22	187.768	5.62915	Bg	Yes	15.3724	5.638	188.064
23	189.864	5.69198	Au	No	0	5.69284	189.893
24	226.274	6.78353	Bu	No	64.2512	6.781	226.19
25	227.081	6.80773	Bg	Yes	1.82e-05	6.80799	227.09
26	228.166	6.84026	Ag	Yes	162.068	6.84216	228.23
27	235.861	7.07094	Au	No	0	7.07344	235.945
28	250.952	7.52334	Bu	No	0	7.53092	251.205
29	361.224	10.8292	Au	No	0	10.8296	361.238
30	361.923	10.8502	Bu	No	0	10.8513	361.959
31	370.873	11.1185	Bg	Yes	4.1988	11.1186	370.876
32	371.366	11.1333	Ag	Yes	258.942	11.1335	371.373
33	471.658	14.14	Bg	Yes	26.5325	14.1426	471.746
34	477.643	14.3194	Ag	Yes	96.8323	14.3236	477.784
35	480.985	14.4196	Au	No	0	14.4242	481.138
36	486.341	14.5801	Bu	No	0	14.5856	486.523
37	577.514	17.3134	Au	No	0	17.3105	577.417
38	578.372	17.3391	Bu	No	0	17.3363	578.276
39	578.873	17.3542	Ag	Yes	53.2941	17.3478	578.66
40	579.282	17.3664	Bg	Yes	6.38528	17.36	579.068
41	618.089	18.5298	Ag	Yes	44.4794	18.509	617.394
42	620.703	18.6082	Bg	Yes	4.00833	18.5872	620.001
43	660.545	19.8026	Bu	No	0	19.7824	659.87
44	661.825	19.841	Au	No	0	19.8205	661.142
45	699.956	20.9842	Au	No	1.82e-05	20.9824	699.897
46	700.281	20.9939	Bu	No	0	20.9923	700.226
47	700.619	21.004	Bg	Yes	0.304668	21.0012	700.525
48	700.791	21.0092	Ag	Yes	211.461	21.0067	700.71
49	884.945	26.53	Bg	Yes	40.1898	26.5305	884.963
50	885.156	26.5363	Au	No	1.82e-05	26.5356	885.132
51	885.951	26.5601	Ag	Yes	445.341	26.561	885.979
52	887.151	26.5961	Bu	No	0	26.5962	887.153
53	907.84	27.2164	Au	No	0	27.2212	908.003
54	910.078	27.2835	Bu	No	5.02e-05	27.2887	910.254
55	918.979	27.5503	Ag	Yes	23.4661	27.5568	919.194
56	920.568	27.5979	Bg	Yes	44.7716	27.6054	920.818
57	1036.87	31.0846	Au	No	0	31.0772	1036.62
58	1037.85	31.1141	Bg	Yes	144.172	31.1073	1037.63
59	1038.58	31.1357	Bu	No	1.82e-05	31.1291	1038.35
60	1039.72	31.1701	Ag	Yes	461.436	31.1641	1039.52
61	1113.38	33.3781	Bg	Yes	25.1953	33.3775	1113.35
62	1114.38	33.4082	Au	No	0	33.4105	1114.46
63	1117.2	33.4929	Ag	Yes	80.1888	33.4939	1117.24
64	1117.57	33.5038	Bu	No	1.82e-05	33.5089	1117.73
65	1161.66	34.8257	Bu	No	1.82e-05	34.8111	1161.17
66	1165.17	34.931	Ag	Yes	45.9852	34.9162	1164.68
67	1165.53	34.9416	Au	No	1.82e-05	34.9279	1165.07
68	1169.69	35.0664	Bg	Yes	36.7111	35.0522	1169.21
69	1311.98	39.3323	Ag	Yes	456.652	39.3291	1311.88
70	1314.08	39.395	Bu	No	1.82e-05	39.3907	1313.93
71	1315.91	39.4501	Bg	Yes	17.9848	39.4405	1315.59
72	1318.22	39.5193	Au	No	0	39.5182	1318.19
73	1319.11	39.5459	Ag	Yes	1657.53	39.5405	1318.93
74	1319.52	39.5582	Bg	Yes	176.06	39.557	1319.48
75	1321.65	39.6222	Au	No	3.19e-05	39.6131	1321.35
76	1323.58	39.6801	Bu	No	3.19e-05	39.6737	1323.37
77	1387.93	41.609	Bu	No	1.82e-05	41.6119	1388.02
78	1389	41.6412	Ag	Yes	2865.91	41.6425	1389.05
79	1392.33	41.7409	Au	No	0	41.7445	1392.45
80	1393.45	41.7747	Bg	Yes	28.3393	41.7765	1393.51
81	1428.65	42.8299	Ag	Yes	344.015	42.8329	1428.75
82	1433.32	42.97	Bu	No	3.19e-05	42.973	1433.42
83	1449.36	43.4506	Bg	Yes	41.2847	43.4587	1449.63
84	1453.27	43.568	Au	No	1.82e-05	43.5763	1453.55
85	1516.33	45.4585	Au	No	0	45.465	1516.55
86	1516.79	45.4721	Ag	Yes	381.917	45.4693	1516.69
87	1521.88	45.6249	Bu	No	0	45.6341	1522.19
88	1526.61	45.7667	Bg	Yes	14.4636	45.7657	1526.58
89	1572.12	47.131	Bg	Yes	10.5098	47.1303	1572.1
90	1573.19	47.163	Ag	Yes	326.147	47.1635	1573.2
91	1584.91	47.5145	Bu	No	1.82e-05	47.5053	1584.61
92	1594.93	47.8149	Au	No	1.82e-05	47.8052	1594.61
93	1631.61	48.9146	Bu	No	3.19e-05	48.9062	1631.33
94	1634.32	48.9957	Au	No	0	48.9872	1634.04
95	1654.91	49.6128	Bu	No	13.5098	49.612	1654.88
96	1655.17	49.6207	Bg	Yes	1.82e-05	49.6167	1655.03
97	1656.73	49.6676	Au	No	0	49.6643	1656.62
98	1656.78	49.669	Ag	Yes	60.6195	49.6684	1656.76
99	1687.58	50.5923	Ag	Yes	83.6523	50.5858	1687.36
100	1690.08	50.6674	Bg	Yes	5.07295	50.661	1689.87
101	2677.58	80.2717	Ag	Yes	2996.66	80.3352	2679.69
102	2679.42	80.3271	Bg	Yes	25.7647	80.3904	2681.53
103	2684.69	80.4848	Bu	No	0	80.5467	2686.75
104	2686.63	80.5432	Au	No	0	80.6048	2688.69
105	2931.29	87.8778	Ag	Yes	3262.66	87.9238	2932.82
106	2933.47	87.9431	Bg	Yes	61.5291	87.9887	2934.99
107	2935.93	88.0168	Bu	No	6.39e-05	88.0619	2937.43
108	2937.77	88.0721	Au	No	0	88.1166	2939.25
109	3022.42	90.6098	Ag	Yes	2432.68	90.6074	3022.34
110	3022.46	90.611	Bu	No	3.19e-05	90.6088	3022.38
111	3024.55	90.6738	Bg	Yes	233.004	90.6715	3024.48
112	3024.9	90.6843	Au	No	1.82e-05	90.6828	3024.85
113	3084.88	92.4824	Bu	No	0	92.4843	3084.94
114	3085.48	92.5003	Ag	Yes	597.3	92.5021	3085.54
115	3087.15	92.5506	Au	No	0	92.5522	3087.21
116	3087.81	92.5702	Bg	Yes	153.55	92.5717	3087.86
117	3172.32	95.1038	Ag	Yes	1115.41	95.0823	3171.6
118	3173.96	95.153	Bg	Yes	223.396	95.132	3173.26
119	3190.5	95.6487	Au	No	0	95.6275	3189.79
120	3213.32	96.3329	Bu	No	4.11e-05	96.3149	3212.72
